# Supplementary material for: Detecting microstructural deviations in individuals with deep diffusion MRI tractometry
Source: Nat Comput Sci. Author manuscript; Available in PMC 2022 Jul 20. (PMC7613101; doi:10.1038/s43588-021-00126-8)
Supplement: 146348_SD_Fig_2 [file EMS146348-supplement-146348_SD_Fig_2.xlsx]

## Sheet: AUCs (A)
Iteration	AUC (AE)	AUC (PCA)	AUC (Z)
1	0.796875	0.84375	0.71875
2	0.921875	0.875	0.625
3	0.78125	0.796875	0.703125
4	0.734375	0.765625	0.640625
5	0.75	0.6875	0.59375
6	0.96875	0.78125	0.65625
7	0.765625	0.75	0.625
8	0.875	0.75	0.578125
9	0.625	0.703125	0.65625
10	0.921875	0.78125	0.703125
11	0.90625	0.859375	0.625
12	0.78125	0.84375	0.671875
13	0.859375	0.578125	0.6875
14	0.828125	0.671875	0.59375
15	0.6875	0.734375	0.65625
16	0.71875	0.828125	0.578125
17	0.953125	0.859375	0.546875
18	0.953125	0.734375	0.703125
19	0.875	0.875	0.6875
20	0.796875	0.71875	0.6875
21	0.78125	0.84375	0.484375
22	0.796875	0.875	0.703125
23	0.71875	0.796875	0.46875
24	0.78125	0.875	0.625
25	0.75	0.703125	0.6875
26	0.828125	0.984375	0.5625
27	0.9375	0.765625	0.65625
28	0.875	0.796875	0.53125
29	0.8125	0.875	0.640625
30	0.96875	0.859375	0.484375
31	0.734375	0.859375	0.703125
32	0.765625	0.6875	0.65625
33	0.8125	0.890625	0.6875
34	0.921875	0.890625	0.578125
35	0.9375	0.65625	0.53125
36	0.84375	0.8125	0.59375
37	0.796875	0.828125	0.5625
38	0.671875	0.9375	0.515625
39	0.796875	0.859375	0.625
40	0.9375	0.796875	0.671875
41	0.734375	0.796875	0.65625
42	0.765625	0.90625	0.671875
43	0.859375	0.859375	0.609375
44	0.71875	0.796875	0.6875
45	0.859375	0.71875	0.671875
46	1	0.796875	0.6875
47	0.796875	0.953125	0.625
48	0.8125	0.765625	0.609375
49	0.796875	0.859375	0.5
50	0.78125	0.8125	0.640625
51	0.734375	0.84375	0.71875
52	0.875	0.703125	0.75
53	0.703125	0.703125	0.5625
54	0.890625	0.859375	0.765625
55	0.890625	0.640625	0.546875
56	0.59375	0.703125	0.40625
57	0.84375	0.703125	0.640625
58	0.9375	0.734375	0.546875
59	0.671875	0.78125	0.46875
60	0.953125	0.8125	0.59375
61	0.8125	0.8125	0.390625
62	0.84375	0.84375	0.484375
63	0.90625	0.6875	0.546875
64	0.828125	0.8125	0.609375
65	0.84375	0.71875	0.46875
66	1	0.65625	0.53125
67	0.84375	0.84375	0.390625
68	0.625	0.890625	0.5625
69	0.859375	0.90625	0.5625
70	0.890625	0.84375	0.796875
71	0.8125	0.609375	0.640625
72	0.84375	0.875	0.671875
73	0.84375	0.796875	0.640625
74	0.734375	0.96875	0.640625
75	0.953125	0.75	0.71875
76	0.78125	1	0.734375
77	0.796875	0.8125	0.578125
78	0.796875	0.859375	0.65625
79	0.78125	0.96875	0.5
80	0.890625	0.875	0.703125
81	0.828125	0.859375	0.515625
82	0.78125	0.8125	0.609375
83	0.875	0.84375	0.671875
84	0.78125	0.765625	0.6875
85	0.90625	0.921875	0.390625
86	0.9375	0.796875	0.75
87	0.875	0.78125	0.796875
88	0.875	0.75	0.703125
89	0.859375	0.890625	0.703125
90	0.8125	0.84375	0.6875
91	0.78125	0.890625	0.71875
92	0.8125	0.765625	0.671875
93	0.84375	0.734375	0.734375
94	0.765625	0.765625	0.703125
95	0.9375	0.78125	0.546875
96	0.90625	0.8125	0.6875
97	0.9375	0.78125	0.75
98	0.9375	0.859375	0.578125
99	0.8125	0.875	0.515625
100	0.84375	0.578125	0.671875

## Sheet: Anomaly scores (B)
ID	Group	Label	Anomaly score
ANOM1	CNV	2	0.168538
ANOM2	CNV	2	0.155054
ANOM3	CNV	2	0.144205
ANOM4	CNV	2	0.194106
ANOM5	CNV	2	0.155863
ANOM6	CNV	2	0.199248
ANOM7	CNV	2	0.143751
ANOM8	CNV	2	0.17724
SUB1	TD	0	0.165369
SUB2	TD	0	0.14188
SUB3	TD	0	0.164176
SUB4	TD	0	0.145632
SUB5	TD	0	0.158823
SUB6	TD	0	0.177511
SUB7	TD	0	0.162542
SUB8	TD	0	0.131033
SUB9	TD	0	0.126669
SUB10	TD	0	0.145448
SUB11	TD	0	0.158694
SUB12	TD	0	0.172617
SUB13	TD	0	0.179378
SUB14	TD	0	0.126868
SUB15	TD	0	0.142318
SUB16	TD	0	0.137797
SUB17	TD	0	0.125815
SUB18	TD	0	0.124409
SUB19	TD	0	0.150072
SUB20	TD	0	0.133747
SUB21	TD	0	0.130552
SUB22	TD	0	0.135373
SUB23	TD	0	0.142973
SUB24	TD	0	0.125812
SUB25	TD	0	0.136908
SUB26	TD	0	0.129131
SUB27	TD	0	0.129829
SUB28	TD	0	0.132924
SUB29	TD	0	0.120079
SUB30	TD	0	0.110136
SUB31	TD	0	0.112205
SUB32	TD	0	0.161392
SUB33	TD	0	0.123881
SUB34	TD	0	0.161084
SUB35	TD	0	0.0994673
SUB36	TD	0	0.127057
SUB37	TD	0	0.147722
SUB38	TD	0	0.146637
SUB39	TD	0	0.120713
SUB40	TD	0	0.142354
SUB41	TD	0	0.144811
SUB42	TD	0	0.153536
SUB43	TD	0	0.121089
SUB44	TD	0	0.120998
SUB45	TD	0	0.117672
SUB46	TD	0	0.155017
SUB47	TD	0	0.175874
SUB48	TD	0	0.125036
SUB49	TD	0	0.128727
SUB50	TD	0	0.143564
SUB51	TD	0	0.170733
SUB52	TD	0	0.12929
SUB53	TD	0	0.172235
SUB54	TD	0	0.154108
SUB55	TD	0	0.142961
SUB56	TD	0	0.122108
SUB57	TD	0	0.124098
SUB58	TD	0	0.123519
SUB59	TD	0	0.113448
SUB60	TD	0	0.139064
SUB61	TD	0	0.124285
SUB62	TD	0	0.143213
SUB63	TD	0	0.122525
SUB64	TD	0	0.148842
SUB65	TD	0	0.16642
SUB66	TD	0	0.118139
SUB67	TD	0	0.116331
SUB68	TD	0	0.120679
SUB69	TD	0	0.131596
SUB70	TD	0	0.164358
SUB71	TD	0	0.115512
SUB72	TD	0	0.124559
SUB73	TD	0	0.172535
SUB74	TD	0	0.155128
SUB75	TD	0	0.121718
SUB76	TD	0	0.109248
SUB77	TD	0	0.163152
SUB78	TD	0	0.165341
SUB79	TD	0	0.138329
SUB80	TD	0	0.152526
SUB81	TD	0	0.122846
SUB82	TD	0	0.118387
SUB83	TD	0	0.136555
SUB84	TD	0	0.122889
SUB85	TD	0	0.153893
SUB86	TD	0	0.125816
SUB87	TD	0	0.168166
SUB88	TD	0	0.146206

## Sheet: Anomaly per tract (bool, C)
Group	Label	ID	AF_left_01	AF_left_02	AF_left_03	AF_left_04	AF_left_05	AF_left_06	AF_left_07	AF_left_08	AF_left_09	AF_left_10	AF_left_11	AF_left_12	AF_left_13	AF_left_14	AF_left_15	AF_left_16	AF_left_17	AF_left_18	AF_left_19	AF_left_20	AF_right_01	AF_right_02	AF_right_03	AF_right_04	AF_right_05	AF_right_06	AF_right_07	AF_right_08	AF_right_09	AF_right_10	AF_right_11	AF_right_12	AF_right_13	AF_right_14	AF_right_15	AF_right_16	AF_right_17	AF_right_18	AF_right_19	AF_right_20	ATR_left_01	ATR_left_02	ATR_left_03	ATR_left_04	ATR_left_05	ATR_left_06	ATR_left_07
CNV	2	ANOM1	0	0	0	0	0	0	0	0	0	0	0	0	0	0	0	0	0	0	0	0	0	0	0	0	0	0	0	0	0	0	0	0	0	0	0	0	0	0	0	0	0	0	0	0	0	0	0
CNV	2	ANOM2	0	0	0	0	0	0	0	0	0	0	0	0	0	0	0	0	0	0	0	0	0	0	0	0	0	0	0	0	0	0	0	0	0	0	0	0	0	0	0	0	0	0	0	0	0	0	0
CNV	2	ANOM3	0	0	0	0	0	0	0	0	0	0	0	0	0	0	0	0	0	0	0	0	0	0	0	0	0	0	0	0	0	0	0	0	0	0	0	0	0	0	0	0	0	0	0	0	0	0	0
CNV	2	ANOM4	0	0	1	1	0	0	0	0	0	0	0	0	0	0	0	0	0	0	0	0	0	0	0	0	0	0	0	0	0	1	1	1	1	1	1	0	0	0	0	0	0	0	0	0	0	1	1
CNV	2	ANOM5	0	0	0	0	0	0	0	0	0	0	0	0	0	0	0	0	0	0	0	0	0	0	0	0	0	0	0	0	0	0	0	0	0	0	0	0	0	0	0	0	0	0	0	0	0	0	0
CNV	2	ANOM6	1	1	1	1	1	1	1	1	1	0	0	0	0	0	0	0	0	0	0	0	0	0	0	0	0	0	0	0	0	0	0	0	0	0	0	0	0	0	0	0	0	0	0	0	0	0	0
CNV	2	ANOM7	0	0	0	0	0	0	0	0	0	0	0	0	0	0	1	1	0	0	0	0	0	0	0	0	0	0	0	0	0	0	0	0	0	0	0	0	1	1	0	0	0	0	0	0	0	0	0
CNV	2	ANOM8	0	0	0	0	0	0	1	1	0	0	0	0	0	0	0	0	0	0	0	0	0	0	0	0	0	0	0	0	0	0	0	0	0	0	0	0	0	0	0	0	0	0	0	0	0	0	0
TD	0	SUB1	0	0	0	0	0	0	0	0	0	0	0	1	1	0	0	0	0	0	0	0	0	0	0	0	0	0	0	0	0	0	0	0	0	0	0	0	0	0	0	0	0	0	0	0	0	0	0
TD	0	SUB2	0	0	0	0	0	0	0	0	0	0	0	0	0	0	0	0	0	0	0	0	0	0	0	0	0	0	0	0	0	0	0	0	0	0	0	0	0	0	0	0	0	0	0	0	0	0	0
TD	0	SUB3	0	0	0	0	0	0	0	0	0	0	0	0	0	0	0	0	0	0	0	0	0	0	0	0	0	0	0	0	0	0	0	0	1	1	0	0	1	1	0	0	0	0	0	0	0	0	0
TD	0	SUB4	0	0	0	0	0	0	0	0	0	0	0	0	0	0	0	0	0	0	0	0	0	0	0	0	0	0	0	0	0	0	0	0	0	0	0	0	0	0	0	0	0	0	0	0	0	0	0
TD	0	SUB5	0	0	0	0	0	0	0	0	0	0	0	0	0	0	0	0	0	0	0	0	1	1	1	0	0	0	0	0	0	0	0	0	0	0	0	0	0	0	0	0	0	0	0	0	0	0	0
TD	0	SUB6	0	0	0	1	1	1	1	0	0	0	0	0	0	0	0	0	0	0	0	0	0	0	0	0	0	0	0	0	0	0	0	0	0	0	0	0	0	0	0	0	0	0	0	0	0	0	0
TD	0	SUB7	0	0	0	0	0	0	1	1	0	0	0	0	0	0	0	0	0	0	0	0	0	0	0	0	0	0	0	0	0	0	0	0	0	0	0	0	0	0	0	0	0	0	0	0	0	0	0
TD	0	SUB8	0	0	0	0	0	0	0	0	0	0	0	0	0	0	0	0	0	0	0	0	0	0	0	0	0	0	0	0	0	0	0	0	0	0	0	0	0	0	0	0	0	0	0	0	0	0	0
TD	0	SUB9	0	0	0	0	0	0	0	0	0	0	0	0	0	0	0	0	0	0	0	0	0	0	0	0	0	0	0	0	0	0	0	0	0	0	0	0	0	0	0	0	0	0	0	0	0	0	0
TD	0	SUB10	0	0	0	0	0	0	0	0	0	0	0	0	0	0	0	0	0	0	0	0	0	0	0	0	0	0	0	0	0	0	0	0	0	0	0	0	0	0	0	0	0	0	0	0	0	0	0
TD	0	SUB11	0	0	0	0	0	0	0	0	0	0	0	0	0	1	1	0	0	0	0	0	0	1	1	1	1	0	1	1	0	0	0	0	0	0	0	0	0	0	0	0	0	0	0	0	0	0	0
TD	0	SUB12	0	0	0	0	0	0	0	0	0	0	0	0	0	0	0	0	0	0	0	0	0	0	0	0	0	0	0	0	0	0	0	0	0	0	0	0	0	0	0	0	0	0	0	0	0	1	1
TD	0	SUB13	0	0	0	0	0	0	0	0	0	0	0	0	0	0	0	0	0	0	0	0	0	0	0	0	0	0	0	0	0	0	0	0	0	0	0	0	0	0	0	0	0	0	0	0	0	0	0
TD	0	SUB14	0	0	0	0	0	0	1	1	0	0	0	0	0	0	0	0	0	0	0	0	0	0	0	0	0	0	0	0	0	0	0	0	0	0	0	0	0	0	0	0	0	0	0	0	0	0	0
TD	0	SUB15	0	0	0	0	0	0	0	0	0	0	0	0	0	0	0	0	0	0	0	0	0	0	0	0	0	0	0	0	0	0	0	0	0	0	0	0	0	0	0	0	0	0	0	0	0	0	0
TD	0	SUB16	0	0	0	0	0	0	0	0	0	0	0	0	0	0	0	0	0	0	0	0	0	0	0	0	0	0	0	0	0	0	0	0	0	0	0	0	0	0	0	0	0	0	0	0	0	0	0
TD	0	SUB17	0	0	0	0	0	0	0	0	0	0	0	0	0	0	0	0	0	0	0	0	0	0	0	0	0	0	0	0	0	0	0	0	0	0	0	0	0	0	0	0	0	0	0	0	0	0	0
TD	0	SUB18	0	0	0	0	0	0	0	0	0	0	0	0	0	0	0	0	0	0	0	0	0	0	0	0	0	0	0	0	0	0	0	0	0	0	0	0	0	0	0	0	0	0	0	0	0	0	0
TD	0	SUB19	0	0	0	0	0	0	0	0	0	0	0	0	0	0	0	0	0	0	0	0	0	0	0	0	0	0	0	0	0	0	0	0	0	0	0	0	0	0	0	0	0	0	0	0	0	0	0
TD	0	SUB20	0	0	0	0	0	0	0	0	0	0	0	0	0	0	0	0	0	0	0	0	0	0	0	0	0	0	0	0	0	0	0	0	0	0	0	0	0	0	0	0	0	0	0	0	0	0	0
TD	0	SUB21	0	0	0	0	0	0	0	0	0	0	0	1	1	0	0	1	1	0	0	0	0	0	0	0	0	0	0	0	0	0	0	0	0	0	0	0	0	0	0	0	0	0	0	0	0	0	0
TD	0	SUB22	0	0	0	0	0	0	0	0	0	0	0	0	0	0	0	0	0	0	0	0	0	0	0	0	0	0	0	0	0	0	0	0	0	0	0	0	0	0	0	0	0	0	0	0	0	0	0
TD	0	SUB23	0	0	0	0	0	0	0	0	0	0	0	0	0	0	0	0	0	0	0	0	0	0	0	0	0	0	0	0	0	0	0	0	0	0	0	0	0	0	0	0	0	0	0	0	0	0	0
TD	0	SUB24	0	0	0	0	0	0	0	0	0	0	0	0	0	0	0	0	0	0	0	0	0	0	0	0	0	0	0	0	0	0	0	0	0	0	0	0	0	0	0	0	0	0	0	0	0	0	0
TD	0	SUB25	0	0	0	0	0	0	0	0	0	0	0	0	0	0	0	0	0	0	0	0	0	0	0	0	0	0	0	0	0	0	0	0	0	0	0	0	0	0	0	0	0	0	0	0	0	0	0
TD	0	SUB26	0	0	0	0	0	0	0	0	0	0	0	0	0	0	0	0	0	0	0	0	0	0	0	0	0	0	0	0	0	0	0	0	0	0	0	0	0	0	0	0	0	0	0	0	0	0	0
TD	0	SUB27	0	0	0	0	0	0	0	0	0	0	0	0	0	0	0	0	0	0	1	1	0	0	0	0	0	0	0	0	0	0	0	0	0	0	0	1	1	1	0	0	0	0	0	0	0	0	0
TD	0	SUB28	0	0	0	0	0	0	0	0	0	0	0	0	0	0	0	0	0	0	0	0	0	0	0	0	0	0	1	1	0	0	0	0	0	0	0	0	0	0	0	0	0	0	0	0	0	0	0
TD	0	SUB29	0	0	0	0	0	0	0	0	0	0	0	0	0	0	0	0	0	0	0	0	0	0	0	0	0	0	0	0	0	0	0	0	0	0	0	0	0	0	0	0	0	0	0	0	0	0	0
TD	0	SUB30	0	0	0	0	0	0	0	0	0	0	0	0	0	0	0	0	0	0	0	0	0	0	0	0	0	0	0	0	0	0	0	0	0	0	0	0	0	0	0	0	0	0	0	0	0	0	0
TD	0	SUB31	0	0	0	0	0	0	0	0	0	0	0	0	0	0	0	0	0	0	0	0	0	0	0	0	0	0	0	0	0	0	0	0	0	0	0	0	0	0	0	0	0	0	0	0	0	0	0
TD	0	SUB32	0	0	0	0	0	0	0	0	0	0	0	0	0	0	0	0	0	0	0	0	0	0	0	0	0	0	0	0	0	0	0	0	0	0	0	0	0	0	0	0	0	0	0	0	0	0	0
TD	0	SUB33	0	0	0	0	0	0	0	0	0	0	0	0	0	0	0	0	0	0	0	0	0	0	0	0	0	0	0	0	0	0	0	0	0	1	1	0	0	0	0	0	0	0	0	0	0	0	0
TD	0	SUB34	0	0	0	0	0	0	0	0	0	0	0	0	0	0	0	0	0	0	0	0	0	0	0	0	0	0	0	0	0	0	0	1	1	0	0	0	0	0	0	0	0	0	0	0	0	0	0
TD	0	SUB35	0	0	0	0	0	0	0	0	0	0	0	0	0	0	0	0	0	0	0	0	0	0	0	0	0	0	0	0	0	0	0	0	0	0	0	0	0	0	0	0	0	0	0	0	0	0	0
TD	0	SUB36	0	0	0	0	0	0	0	0	0	0	0	0	0	0	0	0	0	0	0	0	0	0	0	0	0	0	0	0	0	0	0	0	0	0	0	0	0	0	0	0	0	0	0	0	0	0	0
TD	0	SUB37	0	0	0	0	0	0	0	0	0	0	0	0	0	0	0	0	0	0	0	0	0	0	0	0	0	0	0	0	0	0	0	0	0	0	0	0	0	0	0	0	0	0	0	0	0	0	0
TD	0	SUB38	0	0	0	0	0	0	0	0	0	0	0	0	0	0	0	0	0	0	0	0	0	0	0	0	0	0	0	0	0	0	0	0	0	0	0	0	0	0	0	0	0	0	0	0	0	0	0
TD	0	SUB39	0	0	0	0	0	0	0	0	0	0	0	0	0	0	0	0	0	0	0	0	0	0	0	0	0	0	0	0	0	0	0	0	0	0	0	0	0	0	0	0	0	0	0	0	0	0	0
TD	0	SUB40	0	0	0	0	0	0	0	0	0	0	0	0	0	0	0	0	0	0	0	0	0	0	0	0	0	0	0	0	0	0	0	0	0	0	0	0	0	0	0	0	0	0	0	0	0	0	0
TD	0	SUB41	0	0	0	0	0	0	0	0	0	0	0	0	0	0	0	0	0	0	0	0	0	0	0	0	0	0	0	0	0	0	0	0	0	0	0	0	0	0	0	0	0	0	0	0	0	0	0
TD	0	SUB42	0	1	1	0	0	0	1	1	1	0	0	0	0	0	0	0	0	0	0	0	0	0	0	0	0	0	0	0	1	1	1	0	0	0	0	0	0	0	0	0	0	0	1	1	0	0	0
TD	0	SUB43	0	0	0	0	0	0	0	0	0	0	0	0	0	0	0	0	0	0	0	0	0	0	0	0	0	0	0	0	0	0	0	0	0	0	0	0	0	0	0	0	0	0	0	0	0	0	0
TD	0	SUB44	0	0	0	0	0	0	0	0	0	0	0	0	0	0	0	0	0	0	0	0	0	0	0	0	0	0	0	1	1	0	0	0	0	0	0	0	0	0	0	0	0	0	0	0	0	0	0
TD	0	SUB45	0	0	0	0	0	0	0	0	0	0	0	0	0	0	0	0	0	0	0	0	0	0	0	0	0	0	0	0	0	0	0	0	0	0	0	0	0	0	0	0	0	0	0	0	0	0	0
TD	0	SUB46	0	0	0	0	0	0	0	0	0	0	0	0	0	0	0	0	0	0	0	0	0	0	0	0	0	0	0	0	0	0	0	0	0	0	0	0	0	0	0	0	0	0	0	0	0	0	0
TD	0	SUB47	0	0	0	0	0	0	0	0	0	0	0	0	0	0	1	1	1	1	0	0	0	0	0	0	0	0	0	0	0	0	0	0	0	0	0	0	0	0	0	0	0	0	0	0	0	0	0
TD	0	SUB48	0	0	0	0	0	0	0	0	0	0	0	0	0	0	0	0	0	0	0	0	0	0	0	0	0	0	0	0	0	0	0	0	0	0	0	0	0	0	0	0	0	0	0	0	0	0	0
TD	0	SUB49	0	0	0	0	0	0	0	0	0	0	0	0	0	0	0	0	0	0	0	0	0	0	0	0	0	0	0	0	0	0	0	0	0	0	0	0	0	0	0	0	0	0	0	0	0	0	0
TD	0	SUB50	0	0	0	0	0	0	0	0	0	0	0	0	0	0	0	0	0	0	0	0	0	0	0	0	0	0	0	0	0	0	0	0	0	0	0	0	0	0	0	0	0	0	0	0	0	0	0
TD	0	SUB51	0	0	0	1	1	1	0	0	0	0	0	0	0	0	0	0	0	0	0	0	0	0	0	0	0	0	0	0	0	0	0	0	0	0	0	0	0	0	0	0	0	0	0	0	0	0	0
TD	0	SUB52	0	0	0	0	0	0	0	0	0	0	0	0	0	0	0	0	0	0	0	0	0	0	0	0	0	0	0	0	0	0	0	0	0	0	0	0	0	0	0	0	0	0	0	0	0	0	0
TD	0	SUB53	0	0	0	0	0	0	0	0	0	0	0	0	0	0	0	0	0	0	0	0	0	0	0	0	0	0	0	0	0	0	0	0	0	0	0	0	0	0	0	0	0	0	0	0	0	0	0
TD	0	SUB54	0	0	0	0	0	0	0	0	0	0	0	0	0	0	0	0	0	0	0	0	0	0	0	0	0	0	0	0	0	0	0	0	0	0	0	0	0	0	0	0	0	0	0	0	0	0	0
TD	0	SUB55	0	0	0	0	0	0	0	0	0	0	0	0	0	0	0	0	0	0	0	0	0	0	0	0	0	0	0	0	0	0	0	0	0	0	0	0	0	0	0	0	0	0	0	0	0	0	0
TD	0	SUB56	0	0	0	0	0	0	0	0	0	0	0	0	0	0	0	0	0	0	0	0	0	0	0	0	0	0	0	0	0	0	0	0	0	0	0	0	0	0	0	0	0	0	0	0	0	0	0
TD	0	SUB57	0	0	0	0	0	0	0	0	0	0	0	0	0	0	0	0	0	0	0	0	0	0	0	0	0	0	0	0	0	0	0	0	0	0	0	0	0	0	0	0	0	0	0	0	0	0	0
TD	0	SUB58	0	0	0	0	0	0	1	1	0	0	0	0	0	0	0	0	0	0	0	0	0	0	0	0	0	0	0	0	0	0	0	0	0	0	0	0	0	0	0	0	0	0	0	0	0	0	0
TD	0	SUB59	0	0	0	0	0	0	0	0	0	0	0	0	0	0	0	0	0	0	0	0	0	0	0	0	0	0	0	0	0	0	0	0	0	0	0	0	0	0	0	0	0	0	0	0	0	0	0
TD	0	SUB60	0	0	0	0	0	0	0	0	0	0	0	0	0	0	0	0	0	0	0	0	0	0	0	0	0	0	0	0	0	0	0	0	0	0	0	0	0	0	0	0	0	0	0	0	0	0	0
TD	0	SUB61	0	0	0	0	0	0	0	0	0	0	0	0	0	0	0	0	0	0	0	0	0	0	0	0	0	0	0	0	0	0	1	1	1	0	0	0	0	0	0	0	0	0	0	0	0	0	0
TD	0	SUB62	0	0	0	0	0	0	0	0	0	0	1	1	0	0	0	0	0	0	0	0	0	0	0	0	0	0	0	0	0	0	0	0	0	0	0	0	0	0	0	0	0	0	0	0	0	0	0
TD	0	SUB63	0	0	0	0	0	0	0	0	0	0	0	0	0	0	0	0	0	0	0	0	0	0	0	0	0	0	0	0	0	0	0	0	0	0	0	0	0	0	0	0	0	0	0	0	0	0	0
TD	0	SUB64	0	0	0	0	0	0	0	0	0	0	0	0	0	0	0	0	0	0	0	0	0	0	0	0	0	0	0	0	0	0	0	0	0	0	0	0	0	0	0	0	0	0	0	0	0	0	0
TD	0	SUB65	0	0	0	0	0	0	0	0	0	0	0	0	0	0	0	0	0	0	0	0	0	0	0	0	0	0	0	0	0	0	0	0	0	0	0	0	0	0	0	0	0	0	0	0	0	0	0
TD	0	SUB66	0	0	0	0	0	0	0	0	0	0	0	0	0	0	0	0	0	0	0	0	0	0	0	0	0	0	0	0	0	0	0	0	0	0	0	0	0	0	0	0	0	0	0	0	0	0	0
TD	0	SUB67	0	0	0	0	0	0	0	0	0	0	0	0	0	0	0	0	0	0	0	0	0	0	0	0	0	0	0	0	0	0	0	0	0	0	0	0	0	0	0	0	0	0	0	0	0	0	0
TD	0	SUB68	0	0	0	0	0	0	0	0	0	0	0	0	0	0	0	0	0	0	0	0	0	0	0	0	0	0	0	0	0	0	0	0	0	0	0	0	0	0	0	0	0	0	0	0	0	0	0
TD	0	SUB69	0	0	0	0	0	0	0	0	0	0	0	0	0	0	0	0	0	0	0	0	0	0	0	0	0	0	0	0	0	0	0	0	0	0	0	0	0	0	0	0	0	0	0	0	0	0	0
TD	0	SUB70	0	0	0	0	0	0	0	0	0	0	0	0	0	0	0	0	0	0	0	0	0	0	0	0	0	0	0	0	0	0	0	0	0	0	0	0	0	0	0	0	0	0	0	0	0	0	0
TD	0	SUB71	0	0	0	0	0	0	0	0	0	0	0	0	0	0	0	0	0	0	0	0	0	0	0	0	0	0	0	0	0	0	0	0	0	0	0	0	0	0	0	0	0	0	0	0	0	0	0
TD	0	SUB72	0	0	0	0	0	0	1	1	1	0	0	0	0	0	0	0	0	0	0	0	0	0	0	0	0	0	0	0	0	0	0	0	0	0	0	0	0	0	0	0	0	0	0	0	0	0	0
TD	0	SUB73	0	0	0	0	0	0	0	0	0	0	0	0	0	0	0	0	0	0	0	0	0	0	0	0	0	0	1	1	0	0	0	0	0	0	0	0	0	0	0	0	0	0	0	0	0	0	0
TD	0	SUB74	1	1	1	0	0	0	0	0	0	0	0	0	1	1	1	0	0	0	0	0	0	0	0	0	0	0	0	0	0	0	0	0	0	0	0	0	0	0	0	0	0	0	0	0	0	0	0
TD	0	SUB75	0	0	0	0	0	0	0	0	0	0	0	0	0	0	0	0	0	0	0	0	0	0	0	0	0	0	0	0	0	0	0	0	0	0	0	0	0	0	0	0	0	0	0	0	0	0	0
TD	0	SUB76	0	0	0	0	0	0	0	0	0	0	0	0	0	0	0	0	1	1	0	0	0	0	0	0	0	0	0	0	0	0	0	0	0	0	0	0	0	0	0	0	0	0	0	0	0	0	0
TD	0	SUB77	0	0	0	0	0	0	0	0	0	0	0	0	0	0	0	0	0	0	0	0	0	0	0	0	0	0	0	0	0	0	0	0	0	0	0	0	0	0	0	0	0	0	1	1	1	1	1
TD	0	SUB78	0	0	0	0	0	0	0	0	0	0	0	0	0	0	0	0	0	0	0	0	0	0	0	0	0	0	0	0	0	0	0	0	0	0	0	0	0	0	0	0	0	0	0	0	0	0	0
TD	0	SUB79	0	0	0	0	0	0	0	0	0	0	0	0	0	0	0	0	0	0	0	0	0	0	0	0	0	0	0	0	0	0	0	0	0	0	0	0	0	0	0	0	1	1	0	0	0	0	0
TD	0	SUB80	0	0	0	0	0	0	0	0	1	1	0	0	0	0	0	0	0	0	0	0	0	0	0	0	0	0	0	0	0	0	0	0	0	0	0	0	0	0	0	0	0	0	0	0	0	0	0
TD	0	SUB81	0	0	0	0	0	0	0	0	0	0	0	0	0	0	0	0	0	0	0	0	0	0	0	0	0	0	0	0	0	0	0	0	0	0	0	0	0	0	0	0	0	0	0	0	0	0	0
TD	0	SUB82	0	0	0	0	0	0	0	0	0	0	0	0	0	0	0	0	0	0	0	0	0	0	0	0	0	0	0	0	0	0	0	0	0	0	0	0	0	0	0	0	0	0	0	0	0	0	0
TD	0	SUB83	0	0	0	0	0	0	0	0	0	0	0	0	0	0	0	0	0	0	0	0	0	0	0	0	0	0	0	0	0	0	0	0	0	0	0	0	0	0	0	0	0	0	0	0	0	0	0
TD	0	SUB84	0	0	0	0	0	0	0	0	0	0	0	0	0	0	0	0	0	0	0	0	0	0	0	0	0	0	0	0	0	0	0	0	0	0	0	0	0	0	0	0	0	0	0	0	0	0	0
TD	0	SUB85	0	0	0	0	0	0	0	0	0	0	0	0	0	0	0	0	0	0	0	0	0	0	0	0	0	0	0	0	0	0	0	0	0	0	0	0	0	0	0	0	0	0	0	0	0	0	0
TD	0	SUB86	0	0	0	0	0	0	0	0	0	0	0	0	0	0	0	0	0	0	0	0	0	0	0	0	0	0	0	0	0	0	0	0	0	0	0	0	0	0	0	0	0	0	0	0	0	0	0
TD	0	SUB87	0	0	0	0	0	0	0	0	0	0	0	0	0	0	0	0	0	0	0	0	0	0	0	0	0	0	0	0	0	0	0	0	0	0	0	0	0	0	0	0	0	0	0	0	0	0	0
TD	0	SUB88	0	0	0	0	0	0	0	0	0	0	0	0	0	0	0	0	0	0	0	0	0	0	0	0	0	0	0	0	0	0	0	0	0	0	0	0	0	0	0	0	0	0	0	0	0	0	0
[truncated: 473 more columns]

## Sheet: Acronyms
CNV = Copy Number Variant subject
TD = Typically Developping Subject
ANOMX = Anomaly subject X
SUBX = Control subject X
AF = Arcuate Fasciculus
ATR = Anterior Thalamic Radiation
CC_1 = Corpus Callosum Rostrum
CC_2 = Corpus Callosum Genu
CC_6 = Corpus Callosum Isthmus
CC_7 = Corpus Callosum Splenium
CG = Cingulum
CST = Corticospinal Tract
IFO = Inferior Fronto-Occipital Fasciculus
ILF = Inferior Longitudinal Fasciculus
OR = Optic Radiation
SLF = Superior Longitudinal Fasciculus (I-II-III)
UF = Uncinate Fasciculus
