# Supplementary material for: Detecting microstructural deviations in individuals with deep diffusion MRI tractometry
Source: Nat Comput Sci. Author manuscript; Available in PMC 2022 Jul 20. (PMC7613101; doi:10.1038/s43588-021-00126-8)
Supplement: 146348_SD_Fig_3 [file EMS146348-supplement-146348_SD_Fig_3.xlsx]

## Sheet: RISH0 Tract-profiles
ID	AF_left_01	AF_left_02	AF_left_03	AF_left_04	AF_left_05	AF_left_06	AF_left_07	AF_left_08	AF_left_09	AF_left_10	AF_left_11	AF_left_12	AF_left_13	AF_left_14	AF_left_15	AF_left_16	AF_left_17	AF_left_18	AF_left_19	AF_left_20	AF_right_01	AF_right_02	AF_right_03	AF_right_04	AF_right_05	AF_right_06	AF_right_07	AF_right_08	AF_right_09	AF_right_10	AF_right_11	AF_right_12	AF_right_13	AF_right_14	AF_right_15	AF_right_16	AF_right_17	AF_right_18	AF_right_19	AF_right_20	ATR_left_01	ATR_left_02	ATR_left_03	ATR_left_04	ATR_left_05	ATR_left_06	ATR_left_07	ATR_left_08	ATR_left_09
CNV	0.0797467	0.114437	0.152885	0.160579	0.164571	0.170388	0.175732	0.171012	0.172168	0.172822	0.168739	0.161627	0.162669	0.158747	0.159575	0.156668	0.14667	0.132729	0.11375	0.0793762	0.0752777	0.106811	0.139407	0.165429	0.144616	0.12798	0.173796	0.179627	0.174835	0.178462	0.180067	0.183369	0.183477	0.177608	0.172808	0.1656	0.156294	0.145436	0.118342	0.0779165	0.088072	0.11185	0.12612	0.135844	0.140099	0.149647	0.153875	0.148816	0.14067
TD (SUB35)	0.112693	0.138597	0.144816	0.148756	0.151609	0.156593	0.159075	0.16333	0.158263	0.158806	0.158944	0.159832	0.161458	0.156637	0.1489	0.150679	0.145493	0.131338	0.113412	0.083714	0.112671	0.129067	0.142435	0.15267	0.160572	0.162792	0.164581	0.164852	0.162514	0.158636	0.156071	0.153406	0.157861	0.155601	0.158657	0.160116	0.155792	0.143483	0.132289	0.0924047	0.0960522	0.122121	0.125543	0.127453	0.131193	0.138214	0.138112	0.131705	0.129002
[truncated: 471 more columns]

## Sheet: Acronyms
CNV = Copy Number Variant subject
TD = Typically Developping Subject
AF = Arcuate Fasciculus
ATR = Anterior Thalamic Radiation
CC_1 = Corpus Callosum Rostrum
CC_2 = Corpus Callosum Genu
CC_6 = Corpus Callosum Isthmus
CC_7 = Corpus Callosum Splenium
CG = Cingulum
CST = Corticospinal Tract
IFO = Inferior Fronto-Occipital Fasciculus
ILF = Inferior Longitudinal Fasciculus
OR = Optic Radiation
SLF = Superior Longitudinal Fasciculus (I-II-III)
UF = Uncinate Fasciculus
