# Supplementary material for: Detecting microstructural deviations in individuals with deep diffusion MRI tractometry
Source: Nat Comput Sci. Author manuscript; Available in PMC 2022 Jul 20. (PMC7613101; doi:10.1038/s43588-021-00126-8)
Supplement: 146348_SD_Fig_5 [file EMS146348-supplement-146348_SD_Fig_5.xlsx]

## Sheet: RISH0 Tract-profiles
ID	AF_left_01	AF_left_02	AF_left_03	AF_left_04	AF_left_05	AF_left_06	AF_left_07	AF_left_08	AF_left_09	AF_left_10	AF_left_11	AF_left_12	AF_left_13	AF_left_14	AF_left_15	AF_left_16	AF_left_17	AF_left_18	AF_left_19	AF_left_20	AF_right_01	AF_right_02	AF_right_03	AF_right_04	AF_right_05	AF_right_06	AF_right_07	AF_right_08	AF_right_09	AF_right_10	AF_right_11	AF_right_12	AF_right_13	AF_right_14	AF_right_15	AF_right_16	AF_right_17	AF_right_18	AF_right_19	AF_right_20	ATR_left_01	ATR_left_02	ATR_left_03	ATR_left_04	ATR_left_05	ATR_left_06	ATR_left_07	ATR_left_08	ATR_left_09
FCD2	0.129696	0.170572	0.187144	0.191516	0.19145	0.186738	0.182245	0.182551	0.188412	0.182276	0.183261	0.187129	0.183842	0.176559	0.175496	0.18231	0.18062	0.164079	0.1464	0.115811	0.127854	0.158399	0.168979	0.172847	0.172563	0.178925	0.177984	0.176398	0.172901	0.177868	0.170817	0.172327	0.178533	0.175078	0.18055	0.188115	0.18748	0.178089	0.149873	0.116393	0.124711	0.147271	0.154866	0.158924	0.163097	0.168086	0.154241	0.150367	0.166576
SUB1	0.147699	0.190284	0.211787	0.217592	0.209022	0.195578	0.191236	0.198424	0.186976	0.193073	0.200788	0.187272	0.185312	0.186841	0.178293	0.178343	0.182031	0.18173	0.185179	0.141109	0.125033	0.169771	0.189717	0.197637	0.199293	0.20478	0.201767	0.1976	0.191556	0.188449	0.18508	0.182185	0.190555	0.195521	0.194943	0.197888	0.206393	0.19433	0.175496	0.130719	0.141717	0.173717	0.190527	0.196402	0.196649	0.19446	0.190213	0.187219	0.202536
SUB2	0.155166	0.203478	0.210058	0.206307	0.20715	0.198757	0.198829	0.199927	0.199258	0.192182	0.198581	0.201881	0.194414	0.205926	0.201028	0.20083	0.199275	0.193273	0.189449	0.14425	0.138277	0.177363	0.199539	0.192745	0.200313	0.210809	0.199511	0.199673	0.197231	0.195207	0.200336	0.189374	0.187025	0.182388	0.187824	0.195052	0.19627	0.190954	0.172687	0.140749	0.136911	0.17653	0.19782	0.2049	0.205414	0.209998	0.208975	0.210257	0.217547
SUB3	0.138074	0.188481	0.201515	0.205247	0.203145	0.200902	0.208362	0.198763	0.198671	0.191063	0.194282	0.20125	0.201298	0.199591	0.206823	0.20387	0.200359	0.193098	0.179121	0.14164	0.138734	0.177981	0.203995	0.205926	0.204117	0.199391	0.194005	0.19216	0.188059	0.182124	0.183522	0.187282	0.191896	0.20337	0.202249	0.199956	0.198892	0.197021	0.193156	0.143544	0.136016	0.177441	0.17752	0.182906	0.190345	0.196004	0.18828	0.188796	0.194302
SUB4	0.145605	0.201271	0.225707	0.220735	0.214912	0.215034	0.205191	0.20941	0.20628	0.20532	0.202186	0.194048	0.197821	0.199877	0.191831	0.190264	0.188749	0.188431	0.19324	0.162242	0.142929	0.175056	0.187991	0.200913	0.200846	0.195358	0.195634	0.197303	0.208198	0.209481	0.208757	0.203329	0.217592	0.215563	0.196175	0.191115	0.196293	0.183214	0.175433	0.131516	0.136497	0.172533	0.180476	0.188772	0.189017	0.191935	0.188842	0.185483	0.20212
SUB5	0.151862	0.181448	0.183692	0.195662	0.204959	0.205335	0.208596	0.207353	0.198624	0.192881	0.187488	0.181854	0.176984	0.176919	0.177463	0.176138	0.173059	0.17775	0.165219	0.113575	0.140817	0.173984	0.183044	0.186156	0.195263	0.195197	0.190903	0.194285	0.188566	0.18226	0.173707	0.179976	0.184571	0.17187	0.174482	0.182114	0.185392	0.174196	0.161581	0.12096	0.142253	0.167841	0.175219	0.174853	0.178216	0.18303	0.186395	0.190919	0.195272
SUB6	0.13986	0.200035	0.210923	0.198433	0.207885	0.202886	0.199454	0.210438	0.214873	0.20585	0.209504	0.212822	0.204361	0.20281	0.199893	0.199485	0.197919	0.191968	0.183654	0.142141	0.141526	0.186514	0.19214	0.196765	0.199378	0.201275	0.206955	0.194851	0.196626	0.193516	0.190333	0.207193	0.203755	0.197692	0.20259	0.204064	0.212506	0.198746	0.169226	0.138491	0.141271	0.182228	0.194102	0.192137	0.1961	0.199325	0.198666	0.198127	0.192407
SUB7	0.145652	0.196412	0.214703	0.221109	0.222095	0.217067	0.208138	0.208742	0.204912	0.201505	0.20647	0.203311	0.201526	0.187778	0.187443	0.188903	0.18537	0.174897	0.167403	0.134469	0.140537	0.177656	0.179212	0.188583	0.195733	0.202207	0.197426	0.199553	0.200644	0.196388	0.195424	0.204262	0.198921	0.184137	0.184359	0.191097	0.190598	0.189609	0.171098	0.127418	0.149933	0.184973	0.192073	0.194074	0.199217	0.203289	0.201088	0.206068	0.205166
SUB8	0.136175	0.17761	0.210426	0.221062	0.213874	0.209003	0.210324	0.214584	0.205141	0.20244	0.206662	0.207614	0.226387	0.21619	0.214754	0.215611	0.208615	0.195321	0.202103	0.140912	0.137958	0.174418	0.190474	0.196297	0.199915	0.201759	0.203009	0.197187	0.19993	0.187525	0.18837	0.199845	0.185268	0.183995	0.191841	0.19894	0.191907	0.18936	0.186783	0.146686	0.146759	0.184843	0.198368	0.20011	0.202006	0.205948	0.207432	0.218547	0.225106
SUB9	0.153264	0.192507	0.201987	0.201897	0.210552	0.209411	0.210261	0.199414	0.201611	0.199828	0.191093	0.192174	0.184223	0.17715	0.186757	0.189789	0.179514	0.171622	0.166511	0.112308	0.134412	0.172492	0.192666	0.196693	0.195295	0.193195	0.196443	0.195547	0.184961	0.198384	0.212983	0.198333	0.18628	0.181828	0.192155	0.18983	0.196552	0.185486	0.169061	0.112651	0.136334	0.174969	0.187482	0.189099	0.189351	0.193773	0.197612	0.200044	0.201499
SUB10	0.137352	0.176403	0.200818	0.213204	0.20634	0.206226	0.205741	0.212776	0.205008	0.208608	0.211152	0.201205	0.197145	0.189094	0.188777	0.186984	0.184414	0.182744	0.155538	0.119251	0.121216	0.162741	0.178421	0.186043	0.18902	0.188375	0.188286	0.18842	0.209874	0.201241	0.194287	0.197196	0.204247	0.18972	0.188231	0.184737	0.185389	0.184752	0.172175	0.134964	0.155812	0.176918	0.183414	0.191887	0.196809	0.190488	0.183969	0.191465	0.199681
SUB11	0.131321	0.175671	0.214051	0.219785	0.209127	0.207072	0.206983	0.212951	0.209969	0.204071	0.203053	0.200316	0.198876	0.204321	0.205757	0.204707	0.198095	0.188067	0.176746	0.124045	0.128233	0.172229	0.186708	0.20861	0.201188	0.190438	0.188068	0.191406	0.192569	0.189946	0.185588	0.189035	0.192276	0.19565	0.191908	0.204285	0.191919	0.182367	0.161826	0.129521	0.140046	0.179833	0.189826	0.188165	0.188159	0.193631	0.194878	0.19427	0.18792
SUB12	0.136616	0.185364	0.205748	0.202034	0.19714	0.202666	0.202678	0.197483	0.197255	0.194871	0.196369	0.196027	0.192189	0.201255	0.205091	0.195835	0.19218	0.186391	0.18003	0.144487	0.127952	0.175312	0.185984	0.195996	0.181271	0.188146	0.194497	0.19909	0.197496	0.191997	0.188808	0.182055	0.187466	0.185773	0.188367	0.195002	0.196103	0.187746	0.173397	0.144395	0.117241	0.16405	0.17768	0.179007	0.187078	0.187665	0.181026	0.190155	0.199875
SUB13	0.115751	0.193198	0.214968	0.224486	0.21052	0.20328	0.200177	0.19403	0.199278	0.203394	0.20989	0.208727	0.206568	0.198405	0.197099	0.198262	0.196692	0.187246	0.167414	0.128362	0.117243	0.152916	0.177121	0.17014	0.18147	0.194694	0.194945	0.190681	0.190446	0.188393	0.19193	0.188971	0.189722	0.182352	0.202693	0.204907	0.190358	0.18166	0.176414	0.149075	0.124318	0.157903	0.17586	0.186732	0.190359	0.193334	0.193643	0.197924	0.197693
SUB14	0.138177	0.183525	0.20985	0.203172	0.202632	0.203432	0.203037	0.203867	0.19753	0.192069	0.197885	0.198406	0.191423	0.185127	0.177696	0.176917	0.166979	0.159873	0.151613	0.125142	0.146377	0.175602	0.193435	0.195276	0.18822	0.191985	0.186579	0.191958	0.189982	0.191537	0.191058	0.193463	0.200357	0.195756	0.186462	0.189655	0.197264	0.192959	0.180686	0.153552	0.116148	0.154377	0.177982	0.182331	0.187441	0.186032	0.184986	0.195875	0.202355
SUB15	0.198938	0.209509	0.190917	0.21525	0.214894	0.216408	0.212316	0.21279	0.21561	0.215053	0.212103	0.201638	0.195312	0.194594	0.19828	0.19338	0.176688	0.158035	0.132208	0.107285	0.141971	0.188991	0.208147	0.229498	0.222453	0.217473	0.199614	0.190124	0.18716	0.190737	0.20771	0.203005	0.187622	0.179674	0.194971	0.195545	0.1951	0.186385	0.16186	0.112374	0.221401	0.212247	0.211728	0.217729	0.213516	0.218001	0.228816	0.228785	0.232038
SUB16	0.143791	0.189552	0.207617	0.212579	0.206636	0.19774	0.198189	0.198562	0.191724	0.192257	0.198146	0.192947	0.191803	0.192018	0.189877	0.188708	0.189472	0.186346	0.18272	0.141325	0.130596	0.173105	0.195514	0.201003	0.201251	0.202592	0.198615	0.195391	0.190136	0.185881	0.184448	0.184254	0.191099	0.198708	0.19791	0.198727	0.203348	0.195422	0.182667	0.135926	0.139402	0.175229	0.185246	0.190922	0.194089	0.195087	0.189428	0.187859	0.199193
SUB17	0.146788	0.19301	0.213085	0.219156	0.214838	0.205138	0.198755	0.203014	0.194956	0.196824	0.203316	0.194408	0.192526	0.187258	0.182364	0.183041	0.183516	0.17869	0.177271	0.138155	0.131931	0.173279	0.185043	0.193609	0.197709	0.203635	0.199836	0.198469	0.195599	0.191981	0.189682	0.192007	0.194277	0.190456	0.190234	0.194867	0.199366	0.192229	0.17354	0.12925	0.145372	0.178725	0.191215	0.195366	0.197791	0.198388	0.195052	0.195605	0.203706
SUB18	0.141914	0.1892	0.205614	0.210172	0.20549	0.198778	0.201529	0.198628	0.194005	0.191865	0.196877	0.195673	0.19492	0.194504	0.19544	0.193686	0.193046	0.188562	0.181538	0.141428	0.133268	0.174706	0.198298	0.202619	0.202192	0.201541	0.197102	0.19433	0.189454	0.184647	0.184144	0.185248	0.191361	0.200239	0.199334	0.199131	0.201885	0.195947	0.18611	0.138427	0.13829	0.175955	0.18271	0.188291	0.19286	0.195388	0.189051	0.188167	0.197587
SUB19	0.146421	0.194109	0.213608	0.219787	0.217183	0.208993	0.201787	0.204865	0.198173	0.198337	0.204335	0.197285	0.195434	0.187426	0.184005	0.184935	0.184116	0.177465	0.174082	0.136964	0.134712	0.174693	0.183159	0.191985	0.197071	0.203174	0.199057	0.198819	0.19723	0.193405	0.191538	0.195967	0.195777	0.188414	0.188336	0.193649	0.196533	0.191383	0.172751	0.128658	0.146846	0.180744	0.191492	0.194948	0.198252	0.199971	0.197002	0.198986	0.204177
SUB20	0.153837	0.201129	0.210366	0.208316	0.207483	0.198191	0.197478	0.199659	0.197071	0.192341	0.198973	0.199281	0.192794	0.202529	0.196981	0.196827	0.196206	0.191219	0.188689	0.143691	0.13592	0.176012	0.197791	0.193616	0.200131	0.209736	0.199913	0.199304	0.196221	0.194004	0.197621	0.188094	0.187653	0.184726	0.189091	0.195557	0.198072	0.191555	0.173187	0.138963	0.137766	0.17603	0.196522	0.203388	0.203854	0.207232	0.205635	0.206157	0.214875
SUB21	0.14803	0.19087	0.211711	0.217091	0.208939	0.195719	0.191573	0.198491	0.187521	0.193033	0.20069	0.187921	0.185716	0.187689	0.179303	0.179341	0.182796	0.182243	0.185369	0.141249	0.125621	0.170108	0.190153	0.19742	0.199338	0.205048	0.201667	0.197692	0.191808	0.188749	0.185758	0.182504	0.190398	0.194938	0.194627	0.197762	0.205944	0.19418	0.175372	0.131164	0.141503	0.173842	0.190851	0.196779	0.197038	0.19515	0.191046	0.188242	0.203202
SUB22	0.149142	0.198192	0.207047	0.205934	0.205739	0.199513	0.202189	0.199517	0.199051	0.191788	0.197065	0.201658	0.196841	0.203693	0.20307	0.201901	0.199657	0.193211	0.185809	0.14333	0.138438	0.177581	0.201109	0.197391	0.201654	0.206785	0.19757	0.197025	0.193998	0.190596	0.19441	0.188637	0.188741	0.189783	0.192908	0.19678	0.197194	0.193092	0.179901	0.141734	0.136595	0.176851	0.190665	0.197148	0.200103	0.205065	0.20168	0.202693	0.209354
SUB23	0.152452	0.201096	0.208702	0.206139	0.206514	0.199098	0.200343	0.199742	0.199164	0.192004	0.197898	0.201781	0.195507	0.20492	0.201948	0.201313	0.199447	0.193245	0.187809	0.143835	0.13835	0.177461	0.200247	0.194838	0.200917	0.208996	0.198637	0.19848	0.195774	0.193129	0.197666	0.189042	0.187798	0.18572	0.190114	0.195831	0.196686	0.191917	0.175937	0.141193	0.136769	0.176675	0.194597	0.201408	0.203021	0.207776	0.205688	0.206849	0.213856
SUB24	0.144744	0.18973	0.208634	0.213802	0.207218	0.197212	0.196493	0.198528	0.190566	0.192456	0.198791	0.191563	0.190219	0.190755	0.187051	0.186179	0.187657	0.18522	0.18332	0.141272	0.129239	0.172292	0.1941	0.200182	0.200774	0.203126	0.199384	0.19593	0.190483	0.186507	0.184602	0.18375	0.190966	0.197931	0.197186	0.198523	0.204091	0.195156	0.180917	0.134656	0.139967	0.17486	0.186535	0.192259	0.194714	0.194934	0.18962	0.187703	0.200008
SUB25	0.135027	0.182702	0.207171	0.211806	0.205844	0.203686	0.20774	0.205164	0.203768	0.196932	0.198239	0.200828	0.200205	0.201725	0.206342	0.204247	0.199337	0.190828	0.17805	0.133702	0.133996	0.175386	0.196196	0.207137	0.202795	0.195352	0.191326	0.19182	0.190094	0.185653	0.184454	0.188073	0.192067	0.199887	0.197584	0.201909	0.195746	0.19041	0.179021	0.137218	0.137834	0.17852	0.183072	0.185279	0.189359	0.194934	0.191257	0.191265	0.191423
SUB26	0.135409	0.183426	0.206462	0.210983	0.205506	0.203337	0.207818	0.204361	0.203129	0.196196	0.197743	0.200881	0.200342	0.201457	0.206402	0.2042	0.199466	0.191113	0.178184	0.134698	0.134591	0.175711	0.197174	0.206985	0.202961	0.195859	0.191662	0.191862	0.189838	0.18521	0.184337	0.187974	0.192046	0.200324	0.198169	0.201664	0.196141	0.191239	0.180794	0.138011	0.137606	0.178385	0.182376	0.184981	0.189482	0.195068	0.190883	0.190956	0.191784
SUB27	0.134874	0.182412	0.207454	0.212135	0.205979	0.203826	0.207708	0.205485	0.204023	0.197226	0.198437	0.200807	0.200151	0.201832	0.206318	0.204266	0.199286	0.190714	0.177996	0.133304	0.133759	0.175256	0.195805	0.207198	0.202729	0.19515	0.191192	0.191802	0.190196	0.18583	0.184501	0.188113	0.192076	0.199713	0.19735	0.202007	0.195588	0.190078	0.178313	0.136901	0.137925	0.178574	0.18335	0.185398	0.189309	0.19488	0.191406	0.191389	0.191279
SUB28	0.146262	0.197822	0.221338	0.219748	0.213063	0.208927	0.200811	0.205961	0.20022	0.201475	0.201747	0.191921	0.193895	0.195785	0.187582	0.186522	0.18664	0.186327	0.19071	0.155608	0.137312	0.173397	0.188532	0.199884	0.200359	0.198316	0.197559	0.197396	0.202974	0.202879	0.201325	0.196692	0.209105	0.209272	0.195788	0.193241	0.199464	0.186703	0.175453	0.131266	0.138135	0.172905	0.183631	0.191167	0.191413	0.192727	0.189272	0.186028	0.20225
SUB29	0.143117	0.197047	0.217717	0.21562	0.211026	0.210367	0.206239	0.205893	0.203767	0.200611	0.199576	0.196426	0.19897	0.199783	0.196783	0.194758	0.192583	0.189972	0.188577	0.155438	0.141544	0.176022	0.193276	0.202569	0.201926	0.19669	0.195096	0.195604	0.201546	0.200445	0.200422	0.198029	0.209105	0.211536	0.198181	0.194035	0.197152	0.187774	0.181287	0.135489	0.136338	0.174154	0.1795	0.186835	0.189456	0.193279	0.188656	0.186577	0.199538
SUB30	0.147505	0.191302	0.213077	0.217883	0.209568	0.197381	0.192529	0.199442	0.188765	0.194208	0.200917	0.1879	0.186471	0.18805	0.179548	0.179448	0.182653	0.182351	0.185926	0.143068	0.126692	0.170261	0.189557	0.197941	0.199437	0.203907	0.201199	0.197572	0.193098	0.190398	0.187275	0.184144	0.19306	0.197379	0.195057	0.19726	0.205457	0.193299	0.17549	0.130793	0.141233	0.173608	0.189596	0.195695	0.195942	0.194226	0.190086	0.187058	0.202497
SUB31	0.146911	0.194419	0.217026	0.218775	0.211239	0.202901	0.196488	0.202559	0.194241	0.197682	0.201314	0.189822	0.19002	0.191748	0.183389	0.18283	0.184559	0.184252	0.188213	0.149063	0.131769	0.17176	0.189067	0.19887	0.199878	0.201234	0.199459	0.197488	0.197819	0.196364	0.193991	0.190143	0.200731	0.203064	0.195407	0.195339	0.202592	0.190146	0.175473	0.131019	0.139752	0.173272	0.186744	0.19353	0.193777	0.193509	0.189697	0.186565	0.202379
SUB32	0.149264	0.180545	0.186758	0.198803	0.205206	0.205495	0.208085	0.208324	0.199767	0.195697	0.191725	0.185319	0.180594	0.179099	0.179489	0.17808	0.175092	0.178644	0.163485	0.114591	0.137307	0.171971	0.182217	0.186136	0.194145	0.193976	0.190434	0.193235	0.192381	0.185658	0.177392	0.183059	0.188094	0.175065	0.176943	0.182584	0.185392	0.176086	0.163478	0.123467	0.14468	0.169466	0.176686	0.177902	0.181545	0.184365	0.185961	0.191017	0.196062
SUB33	0.143344	0.178486	0.193746	0.205961	0.20577	0.205858	0.20692	0.210537	0.202372	0.202114	0.20138	0.193215	0.18882	0.184066	0.184105	0.182505	0.179725	0.180682	0.159535	0.116907	0.12931	0.167384	0.18033	0.18609	0.191598	0.191192	0.189367	0.190842	0.201075	0.193403	0.185789	0.190085	0.196122	0.182349	0.182553	0.183654	0.18539	0.180393	0.1678	0.129181	0.150213	0.17317	0.18003	0.184853	0.189131	0.187408	0.184971	0.191239	0.19786
SUB34	0.148583	0.180308	0.187563	0.199627	0.205271	0.205537	0.207951	0.208579	0.200067	0.196436	0.192836	0.186228	0.18154	0.17967	0.18002	0.178589	0.175625	0.178879	0.163031	0.114858	0.136387	0.171443	0.181999	0.186131	0.193852	0.193655	0.190312	0.19296	0.193382	0.186549	0.178358	0.183868	0.189018	0.175904	0.177589	0.182707	0.185392	0.176582	0.163975	0.124125	0.145317	0.169893	0.177071	0.178702	0.182418	0.184715	0.185847	0.191043	0.196269
SUB35	0.146513	0.179588	0.190006	0.20213	0.205468	0.205664	0.207543	0.209352	0.200978	0.19868	0.196213	0.188989	0.184417	0.181407	0.181634	0.180137	0.177245	0.179591	0.16165	0.115667	0.13359	0.169839	0.18134	0.186115	0.192961	0.192682	0.189938	0.192123	0.196422	0.189257	0.181295	0.186325	0.191825	0.178451	0.179551	0.183081	0.185391	0.178088	0.165487	0.126123	0.147252	0.171188	0.178241	0.181133	0.185071	0.185779	0.185501	0.19112	0.196898
SUB36	0.138484	0.191133	0.203675	0.203683	0.204233	0.201358	0.206317	0.201443	0.20239	0.194457	0.197776	0.203906	0.202001	0.20033	0.205232	0.202864	0.199799	0.192838	0.180162	0.141755	0.139375	0.17994	0.201274	0.203823	0.203029	0.199824	0.196977	0.192777	0.190025	0.184739	0.185085	0.191852	0.194618	0.202067	0.202328	0.200899	0.202017	0.197417	0.187664	0.142384	0.137222	0.17854	0.181327	0.185025	0.191666	0.196766	0.190664	0.190938	0.193867
SUB37	0.134975	0.186096	0.212713	0.210649	0.208595	0.205281	0.203761	0.211876	0.212067	0.204832	0.205813	0.205667	0.201223	0.203674	0.203248	0.202472	0.19802	0.189736	0.179702	0.131789	0.133921	0.178341	0.189032	0.203542	0.200414	0.195075	0.19615	0.19288	0.194305	0.191473	0.187618	0.196805	0.197188	0.196524	0.196478	0.20419	0.200728	0.189375	0.164993	0.133359	0.14057	0.180858	0.191656	0.189865	0.191557	0.196068	0.196499	0.19592	0.18984
SUB38	0.138405	0.190621	0.203258	0.203985	0.204023	0.20127	0.206712	0.200926	0.201672	0.193803	0.197102	0.203394	0.201865	0.200187	0.205539	0.203058	0.199907	0.192888	0.179961	0.141733	0.139252	0.179562	0.201799	0.204229	0.203239	0.19974	0.196404	0.192658	0.189646	0.184234	0.184784	0.190971	0.194093	0.202318	0.202312	0.200717	0.201414	0.197341	0.188723	0.142608	0.136989	0.178328	0.180592	0.184616	0.191411	0.196619	0.190204	0.190524	0.193951
SUB39	0.132598	0.179315	0.213583	0.216592	0.208941	0.206446	0.205857	0.212575	0.210702	0.204337	0.204017	0.202186	0.199697	0.204095	0.20488	0.203926	0.198069	0.18865	0.177779	0.126752	0.130221	0.174365	0.187521	0.206838	0.200918	0.192059	0.190893	0.191921	0.193176	0.190479	0.186298	0.191751	0.193992	0.195956	0.193505	0.204252	0.194998	0.184816	0.162933	0.130863	0.140229	0.180191	0.190465	0.188759	0.189347	0.194483	0.195444	0.194846	0.188591
SUB40	0.146316	0.194423	0.213757	0.219967	0.217853	0.210094	0.202653	0.205394	0.199092	0.198769	0.204626	0.198107	0.196265	0.187474	0.184474	0.185477	0.184287	0.177114	0.173171	0.136624	0.135507	0.175098	0.18262	0.191521	0.196888	0.203042	0.198835	0.198919	0.197695	0.193812	0.192068	0.197099	0.196206	0.187831	0.187794	0.193301	0.195723	0.191141	0.172525	0.128489	0.147267	0.181321	0.191571	0.194829	0.198384	0.200424	0.197559	0.199952	0.204312
SUB41	0.146183	0.195134	0.212055	0.218936	0.220631	0.216065	0.208177	0.208623	0.204375	0.200769	0.204849	0.201479	0.199431	0.18685	0.186591	0.187813	0.184319	0.175141	0.167216	0.132685	0.140561	0.177343	0.179539	0.188376	0.195693	0.201608	0.196869	0.199103	0.199613	0.195182	0.19357	0.202189	0.197695	0.183089	0.183516	0.19033	0.190153	0.188293	0.170286	0.126866	0.149277	0.18351	0.190634	0.192432	0.197423	0.201559	0.199833	0.204775	0.204321
SUB42	0.147426	0.191102	0.212176	0.218061	0.210767	0.198446	0.193492	0.199801	0.18937	0.194198	0.201546	0.189413	0.187476	0.186966	0.179515	0.179753	0.182476	0.180818	0.182807	0.140223	0.127102	0.170824	0.188315	0.196429	0.198818	0.204437	0.201188	0.197861	0.192769	0.189508	0.186461	0.185132	0.191671	0.194002	0.19353	0.196981	0.204285	0.1937	0.174909	0.130278	0.142813	0.17522	0.190734	0.196091	0.196992	0.195638	0.191665	0.189735	0.202887
SUB43	0.147424	0.191107	0.212179	0.218064	0.210778	0.198464	0.193506	0.19981	0.189385	0.194205	0.201551	0.189427	0.18749	0.186967	0.179522	0.179761	0.182479	0.180813	0.182792	0.140217	0.127116	0.17083	0.188306	0.196421	0.198815	0.204434	0.201184	0.197862	0.192777	0.189515	0.18647	0.18515	0.191679	0.193992	0.193522	0.196976	0.204272	0.193696	0.174906	0.130276	0.14282	0.175229	0.190735	0.196089	0.196994	0.195646	0.191674	0.189751	0.202889
SUB44	0.136241	0.177984	0.210119	0.220518	0.213505	0.208724	0.210256	0.214039	0.204918	0.202049	0.206236	0.207395	0.225523	0.215619	0.214481	0.215207	0.208331	0.195244	0.201312	0.140937	0.137984	0.174541	0.190939	0.196628	0.200059	0.201678	0.202699	0.197014	0.199521	0.187339	0.188203	0.199413	0.185496	0.184662	0.192199	0.198975	0.192148	0.189624	0.187002	0.146578	0.146389	0.184588	0.197651	0.199518	0.201604	0.205606	0.206773	0.217523	0.224046
SUB45	0.133237	0.176436	0.21262	0.220289	0.211001	0.207834	0.208301	0.213595	0.208063	0.203427	0.204477	0.203196	0.209735	0.209006	0.209309	0.209011	0.202247	0.19093	0.186755	0.130703	0.132071	0.173093	0.188195	0.20375	0.200686	0.194907	0.193965	0.193688	0.195475	0.18899	0.186686	0.193302	0.18951	0.19105	0.191881	0.202175	0.191914	0.185127	0.171677	0.136297	0.142695	0.181811	0.193197	0.19288	0.193625	0.198493	0.199833	0.203852	0.202598
SUB46	0.136957	0.182088	0.206756	0.214548	0.209455	0.205666	0.209516	0.208067	0.202476	0.197754	0.201562	0.204993	0.216052	0.209352	0.211487	0.210775	0.205214	0.194405	0.192636	0.141212	0.138278	0.175886	0.196043	0.200263	0.201645	0.200784	0.1993	0.195116	0.19504	0.1853	0.186373	0.19467	0.187998	0.191976	0.196128	0.199359	0.194784	0.192516	0.189408	0.145392	0.142334	0.181794	0.189781	0.193024	0.197202	0.201852	0.199543	0.206292	0.212418
SUB47	0.133865	0.176687	0.212151	0.220454	0.211615	0.208084	0.208734	0.213807	0.207438	0.203216	0.204944	0.204141	0.213295	0.210541	0.210473	0.210422	0.203609	0.191869	0.190035	0.132885	0.13333	0.173376	0.188682	0.202157	0.200521	0.196372	0.195899	0.194436	0.196427	0.188677	0.187046	0.194701	0.188603	0.189542	0.191873	0.201484	0.191913	0.186032	0.174906	0.138518	0.143564	0.182459	0.194303	0.194425	0.195416	0.200087	0.201457	0.206993	0.207409
SUB48	0.142893	0.182011	0.201225	0.209267	0.207807	0.207335	0.207315	0.208123	0.203825	0.205551	0.204167	0.19806	0.192645	0.184935	0.188074	0.18796	0.182707	0.178871	0.159359	0.116833	0.125811	0.166137	0.183381	0.189752	0.191205	0.190054	0.191127	0.190902	0.201198	0.200246	0.200798	0.197592	0.19799	0.186972	0.189597	0.186511	0.189277	0.185008	0.17109	0.127194	0.149029	0.176239	0.184831	0.190916	0.194212	0.191632	0.18872	0.194452	0.200314
SUB49	0.139746	0.182135	0.209419	0.212917	0.209674	0.20797	0.208241	0.207753	0.20676	0.202442	0.198461	0.19719	0.19325	0.193889	0.198462	0.198979	0.190961	0.181753	0.172816	0.119539	0.130605	0.17233	0.188996	0.204035	0.198925	0.191497	0.191284	0.192996	0.189648	0.193186	0.196106	0.192605	0.189974	0.190343	0.192002	0.198735	0.193698	0.183564	0.164604	0.123044	0.138621	0.177966	0.188926	0.188523	0.188617	0.193686	0.195928	0.196487	0.193133
SUB50	0.146645	0.187428	0.205626	0.207293	0.210122	0.208705	0.209272	0.203497	0.204132	0.201108	0.194701	0.19463	0.188643	0.185346	0.192488	0.194289	0.185119	0.176583	0.169598	0.115849	0.132548	0.172413	0.190869	0.200288	0.197072	0.192363	0.193917	0.194298	0.187256	0.195839	0.204719	0.195528	0.188089	0.185998	0.19208	0.19419	0.195155	0.184545	0.166878	0.11774	0.137454	0.176436	0.188189	0.188817	0.188992	0.19373	0.196787	0.198302	0.197403
SUB51	0.138355	0.181068	0.210184	0.214051	0.209584	0.207822	0.208034	0.208611	0.20729	0.202711	0.199219	0.197706	0.194179	0.195611	0.199667	0.199925	0.192139	0.182795	0.173465	0.120283	0.130213	0.172313	0.188618	0.20479	0.199299	0.191322	0.190753	0.192733	0.19013	0.192651	0.19437	0.192016	0.190354	0.19122	0.191987	0.199651	0.193404	0.183367	0.164145	0.124114	0.138856	0.178274	0.189074	0.188464	0.188541	0.193677	0.195754	0.196121	0.192273
SUB52	0.147349	0.18652	0.201552	0.206101	0.208986	0.208227	0.208581	0.204381	0.202874	0.203092	0.19855	0.195532	0.189027	0.18159	0.187508	0.188746	0.181336	0.175757	0.162431	0.114889	0.129506	0.168867	0.18737	0.192734	0.192962	0.191403	0.19341	0.192898	0.194223	0.199446	0.206032	0.19791	0.19296	0.184762	0.190696	0.187937	0.192402	0.185213	0.170219	0.120947	0.143576	0.175694	0.18597	0.190135	0.192124	0.192551	0.19254	0.196854	0.200823
SUB53	0.145476	0.179228	0.19123	0.203383	0.205567	0.205727	0.207339	0.20974	0.201434	0.199803	0.197903	0.190371	0.185857	0.182277	0.182442	0.180911	0.178056	0.179948	0.160958	0.116073	0.13219	0.169036	0.181009	0.186106	0.192515	0.192195	0.189751	0.191704	0.197944	0.190613	0.182765	0.187555	0.193231	0.179726	0.180533	0.183269	0.185391	0.178842	0.166243	0.127123	0.14822	0.171836	0.178826	0.18235	0.186399	0.186312	0.185327	0.191159	0.197213
SUB54	0.149482	0.188679	0.201709	0.204585	0.209551	0.208654	0.209187	0.20259	0.202419	0.201915	0.195861	0.194321	0.187294	0.179989	0.187237	0.189122	0.180679	0.174266	0.163902	0.113959	0.131275	0.170174	0.189279	0.194162	0.193803	0.192049	0.194504	0.193853	0.190883	0.199063	0.208539	0.198063	0.190551	0.183704	0.191222	0.188619	0.193899	0.185311	0.169801	0.117955	0.140964	0.175432	0.186515	0.189761	0.191124	0.192992	0.194369	0.198005	0.201067
SUB55	0.138004	0.177062	0.200866	0.212741	0.206513	0.206357	0.205926	0.212229	0.204869	0.208249	0.210331	0.200836	0.196616	0.188605	0.188694	0.187098	0.184213	0.182288	0.155987	0.118967	0.121756	0.16314	0.179004	0.186479	0.189277	0.188573	0.18862	0.188712	0.208854	0.201124	0.195053	0.197243	0.203511	0.189396	0.188392	0.184946	0.185846	0.184782	0.172047	0.134051	0.155015	0.176838	0.183581	0.191773	0.196504	0.190622	0.184528	0.191816	0.199755
SUB56	0.137217	0.186855	0.203106	0.207092	0.203904	0.201685	0.208187	0.200564	0.200105	0.192714	0.195395	0.201131	0.200991	0.200191	0.206687	0.203976	0.200072	0.192459	0.17882	0.139408	0.137402	0.177251	0.201801	0.206267	0.203745	0.198255	0.193251	0.192064	0.188631	0.183117	0.183784	0.187505	0.191944	0.20239	0.200937	0.200505	0.198007	0.195161	0.18918	0.141765	0.136527	0.177745	0.179082	0.183574	0.190067	0.195703	0.189117	0.18949	0.193493
SUB57	0.135119	0.177188	0.211215	0.220784	0.212841	0.208583	0.209597	0.214228	0.206191	0.202795	0.205876	0.206026	0.2204	0.213607	0.212796	0.213238	0.206326	0.193742	0.196585	0.137242	0.135841	0.173942	0.189655	0.198976	0.200192	0.199296	0.199758	0.195929	0.198328	0.188052	0.187765	0.197493	0.186793	0.186531	0.191855	0.200103	0.19191	0.187838	0.181352	0.142951	0.145298	0.183753	0.196509	0.197511	0.198993	0.203268	0.2047	0.213264	0.217014
SUB58	0.135491	0.183581	0.20631	0.210807	0.205433	0.203262	0.207834	0.20419	0.202992	0.196038	0.197636	0.200892	0.200372	0.2014	0.206415	0.20419	0.199493	0.191173	0.178213	0.134911	0.134718	0.175781	0.197383	0.206953	0.202997	0.195967	0.191734	0.191871	0.189784	0.185116	0.184312	0.187953	0.192041	0.200417	0.198294	0.201611	0.196225	0.191416	0.181173	0.138181	0.137557	0.178356	0.182227	0.184918	0.189509	0.195097	0.190803	0.190889	0.191861
SUB59	0.133236	0.176436	0.212621	0.220289	0.210999	0.207834	0.2083	0.213595	0.208064	0.203428	0.204476	0.203194	0.209727	0.209002	0.209306	0.209008	0.202244	0.190928	0.186747	0.130698	0.132068	0.173092	0.188194	0.203753	0.200686	0.194903	0.193961	0.193686	0.195472	0.188991	0.186685	0.193299	0.189512	0.191053	0.191881	0.202177	0.191914	0.185125	0.17167	0.136292	0.142694	0.181809	0.193195	0.192876	0.193621	0.198489	0.199829	0.203845	0.202587
SUB60	0.136657	0.185451	0.20563	0.202124	0.197307	0.202617	0.202836	0.197519	0.197295	0.194765	0.196311	0.196173	0.192444	0.201209	0.20514	0.19606	0.192408	0.186578	0.180005	0.144408	0.128253	0.175386	0.186486	0.196273	0.181909	0.18846	0.194484	0.198897	0.197232	0.191722	0.18866	0.182201	0.18759	0.186264	0.188754	0.19514	0.196181	0.188005	0.173948	0.144372	0.117765	0.164424	0.177675	0.179116	0.18717	0.187898	0.181228	0.190117	0.199719
SUB61	0.138001	0.188326	0.201726	0.205087	0.202847	0.20099	0.208079	0.1987	0.1986	0.191252	0.194386	0.20099	0.200845	0.199674	0.206736	0.203471	0.199952	0.192764	0.179167	0.141782	0.138198	0.177849	0.203099	0.205432	0.202981	0.198832	0.194029	0.192504	0.188528	0.182615	0.183785	0.187022	0.191675	0.202495	0.201559	0.199709	0.198754	0.19656	0.192174	0.143587	0.135082	0.176775	0.177528	0.182713	0.190182	0.195589	0.187919	0.188863	0.19458
SUB62	0.13784	0.187983	0.202192	0.204733	0.202185	0.201185	0.207453	0.198558	0.198444	0.191672	0.194616	0.200415	0.199841	0.199857	0.206546	0.202585	0.199051	0.192025	0.179267	0.142096	0.13701	0.177554	0.201114	0.204338	0.200463	0.197593	0.194083	0.193268	0.189568	0.183703	0.184367	0.186446	0.191187	0.200556	0.200029	0.199163	0.198446	0.195538	0.189996	0.14368	0.133013	0.175299	0.177546	0.182283	0.189822	0.19467	0.18712	0.189013	0.195194
SUB63	0.13782	0.187938	0.202252	0.204687	0.2021	0.20121	0.207372	0.19854	0.198424	0.191726	0.194645	0.20034	0.199712	0.199881	0.206521	0.202471	0.198935	0.19193	0.17928	0.142136	0.136857	0.177517	0.200859	0.204197	0.200139	0.197434	0.19409	0.193366	0.189702	0.183843	0.184442	0.186372	0.191124	0.200306	0.199832	0.199093	0.198407	0.195406	0.189716	0.143692	0.132747	0.175109	0.177548	0.182227	0.189776	0.194552	0.187017	0.189032	0.195273
SUB64	0.134692	0.186087	0.206598	0.204104	0.198373	0.202723	0.202447	0.197165	0.197442	0.195657	0.197616	0.197198	0.193515	0.200992	0.204355	0.196059	0.192596	0.18647	0.178867	0.143001	0.126965	0.173247	0.185166	0.193612	0.181289	0.18875	0.194539	0.198315	0.196846	0.191665	0.189096	0.182693	0.187674	0.185457	0.189688	0.195915	0.195573	0.187185	0.173675	0.144827	0.117893	0.163483	0.177512	0.179719	0.187381	0.188188	0.182189	0.190872	0.199674
SUB65	0.121533	0.191027	0.212413	0.218264	0.206812	0.20311	0.20087	0.194987	0.198717	0.201032	0.206143	0.205207	0.202583	0.199195	0.199314	0.197589	0.195442	0.187009	0.170911	0.132831	0.120211	0.159122	0.179578	0.177305	0.181415	0.192879	0.194821	0.193012	0.1924	0.189392	0.191065	0.187054	0.189097	0.1833	0.198723	0.202162	0.19195	0.183347	0.175578	0.147778	0.122357	0.159606	0.176365	0.184591	0.18945	0.191763	0.190147	0.195771	0.198297
SUB66	0.131023	0.186611	0.211483	0.209971	0.205148	0.203383	0.202124	0.200729	0.198088	0.195682	0.201715	0.201698	0.196254	0.189363	0.183886	0.183726	0.176458	0.168605	0.156654	0.126169	0.137083	0.168365	0.188231	0.187257	0.186067	0.192849	0.189248	0.191551	0.19013	0.190534	0.191336	0.19203	0.196964	0.19148	0.19164	0.194521	0.195061	0.189354	0.179323	0.152124	0.118754	0.155502	0.177305	0.183735	0.188372	0.188362	0.187748	0.196529	0.200867
SUB67	0.137739	0.183714	0.20995	0.203588	0.202786	0.203429	0.202981	0.203675	0.197564	0.19229	0.19812	0.198608	0.191718	0.185386	0.178075	0.177334	0.167559	0.160408	0.151922	0.125205	0.145808	0.175158	0.193116	0.194785	0.188089	0.192038	0.186742	0.191933	0.189991	0.191475	0.191075	0.193375	0.200149	0.195494	0.18678	0.189953	0.197129	0.192738	0.180603	0.153464	0.116307	0.154446	0.177941	0.182417	0.187498	0.186175	0.185155	0.195915	0.202264
SUB68	0.13664	0.185336	0.20581	0.202052	0.197223	0.202678	0.202683	0.197581	0.197259	0.194828	0.196392	0.196064	0.192178	0.201008	0.204673	0.195546	0.191794	0.185985	0.179596	0.144192	0.128234	0.175316	0.186097	0.195985	0.181377	0.188205	0.194376	0.198981	0.197381	0.19199	0.188842	0.18223	0.187663	0.185925	0.188338	0.19492	0.196121	0.187826	0.173508	0.144535	0.117224	0.163902	0.177684	0.179057	0.187084	0.18764	0.181086	0.190243	0.199913
SUB69	0.135458	0.184698	0.210471	0.205757	0.203588	0.203413	0.20269	0.202674	0.197742	0.193442	0.199341	0.199658	0.193259	0.186737	0.180049	0.179506	0.170582	0.163192	0.153529	0.125533	0.142844	0.17285	0.191457	0.192228	0.187402	0.192314	0.187593	0.191804	0.190038	0.191156	0.191164	0.192918	0.199067	0.19413	0.188431	0.191504	0.196427	0.191588	0.180168	0.153009	0.117139	0.154804	0.177725	0.182865	0.187795	0.186918	0.186036	0.196124	0.201789
SUB70	0.127617	0.18808	0.21226	0.213209	0.206346	0.20336	0.20169	0.199235	0.198353	0.197402	0.203538	0.203266	0.198555	0.19138	0.186833	0.186968	0.18097	0.172762	0.159054	0.126658	0.132658	0.164919	0.185753	0.18344	0.185042	0.193261	0.190518	0.191357	0.1902	0.190056	0.191469	0.191348	0.195349	0.189444	0.194105	0.196837	0.194012	0.187638	0.178674	0.151444	0.119995	0.156037	0.176983	0.184404	0.188815	0.189471	0.189063	0.19684	0.200159
SUB71	0.137849	0.183912	0.208988	0.202933	0.201477	0.203271	0.202961	0.202525	0.197473	0.192658	0.197566	0.197906	0.191584	0.188517	0.183454	0.180894	0.172276	0.165447	0.157586	0.129208	0.142504	0.175541	0.191869	0.195427	0.18676	0.191178	0.188243	0.193457	0.191561	0.191634	0.190585	0.191065	0.197647	0.193658	0.186863	0.190779	0.19702	0.191863	0.179154	0.151627	0.116378	0.15641	0.177918	0.181632	0.187365	0.186376	0.184153	0.194673	0.201834
SUB72	0.173452	0.196755	0.199637	0.216959	0.21272	0.21289	0.210306	0.21285	0.213484	0.210914	0.208692	0.20114	0.196656	0.19826	0.201098	0.197649	0.184757	0.169355	0.148995	0.113602	0.136793	0.182673	0.200066	0.221625	0.214438	0.207283	0.195262	0.190607	0.189199	0.190439	0.199372	0.19774	0.189376	0.185696	0.193816	0.198839	0.193901	0.18487	0.161847	0.118837	0.190737	0.200029	0.203473	0.206586	0.203959	0.208816	0.216024	0.215776	0.215409
SUB73	0.17031	0.195182	0.200712	0.21717	0.212452	0.212456	0.210058	0.212858	0.213222	0.210403	0.208271	0.201078	0.196821	0.198712	0.201446	0.198176	0.185752	0.17075	0.151065	0.114381	0.136154	0.181894	0.19907	0.220654	0.213449	0.206027	0.194725	0.190666	0.18945	0.190402	0.198344	0.19709	0.189592	0.186438	0.193674	0.199246	0.193753	0.184684	0.161845	0.119634	0.186956	0.198523	0.202455	0.205212	0.20278	0.207683	0.214447	0.214171	0.213359
SUB74	0.138409	0.179218	0.211626	0.21931	0.209731	0.208051	0.207542	0.212934	0.21056	0.205222	0.204001	0.200454	0.198503	0.203301	0.204974	0.203519	0.195851	0.184919	0.172078	0.122288	0.129673	0.173986	0.188956	0.210799	0.203417	0.193272	0.189278	0.191271	0.192002	0.190029	0.187907	0.1905	0.191788	0.193976	0.192229	0.203369	0.192252	0.182788	0.16183	0.127724	0.148573	0.183231	0.192121	0.191264	0.190817	0.196186	0.198435	0.197887	0.192544
SUB75	0.184931	0.202499	0.195709	0.216189	0.213699	0.214474	0.211211	0.212823	0.214442	0.212778	0.210228	0.201364	0.19605	0.196609	0.199829	0.195726	0.181123	0.164256	0.141434	0.110757	0.139125	0.185519	0.203706	0.225171	0.218048	0.211873	0.197222	0.190389	0.18828	0.190573	0.203127	0.200111	0.188586	0.182983	0.194337	0.197356	0.194441	0.185553	0.161853	0.115926	0.204548	0.205532	0.207191	0.211605	0.208263	0.212953	0.221785	0.221635	0.222899
[truncated: 591 more columns]

## Sheet: Acronyms
FCD = Focal cortical dysplasia subject
SUBX = Control subject X
AF = Arcuate Fasciculus
ATR = Anterior Thalamic Radiation
CC_1 = Corpus Callosum Rostrum
CC_2 = Corpus Callosum Genu
CC_3 = Corpus Callosum Premotor
CC_4 = Corpus Callosum Primary Motor
CC_5 = Corpus Callosum Primary Somatosensory
CC_6 = Corpus Callosum Isthmus
CC_7 = Corpus Callosum Splenium
CG = Cingulum
FX = Fornix
CST = Corticospinal Tract
IFO = Inferior Fronto-Occipital Fasciculus
ILF = Inferior Longitudinal Fasciculus
OR = Optic Radiation
SLF = Superior Longitudinal Fasciculus (I-II-III)
UF = Uncinate Fasciculus
