# Supplementary material for: Detecting microstructural deviations in individuals with deep diffusion MRI tractometry
Source: Nat Comput Sci. Author manuscript; Available in PMC 2022 Jul 20. (PMC7613101; doi:10.1038/s43588-021-00126-8)
Supplement: 146348_SD_Fig_6 [file EMS146348-supplement-146348_SD_Fig_6.xlsx]

## Sheet: Anomaly Scores
ID	Label	Anomaly score	hopkins_anxiety	Group
sub-50004	1	0.149395	2.5	SCHZ
sub-50006	1	0.144999	1.33333	SCHZ
sub-50008	1	0.212126	0.333333	SCHZ
sub-50010	1	0.142063	1.16667	SCHZ
sub-50013	1	0.147263	0.666667	SCHZ
sub-50014	1	0.154682	0.5	SCHZ
sub-50015	1	0.131347	1.16667	SCHZ
sub-50016	1	0.137006	0.833333	SCHZ
sub-50020	1	0.177364	1.16667	SCHZ
sub-50022	1	0.162775	1.33333	SCHZ
sub-50023	1	0.156852	0.333333	SCHZ
sub-50025	1	0.151115	0	SCHZ
sub-50027	1	0.117743	0.333333	SCHZ
sub-50033	1	0.122289	0.166667	SCHZ
sub-50034	1	0.118496	0.333333	SCHZ
sub-50035	1	0.133595	1	SCHZ
sub-50036	1	0.117092	0	SCHZ
sub-50038	1	0.126734	0	SCHZ
sub-50043	1	0.141743	0.5	SCHZ
sub-50047	1	0.146127	1	SCHZ
sub-50048	1	0.238007	0.666667	SCHZ
sub-50049	1	0.152151	0.166667	SCHZ
sub-50050	1	0.140749	2.16667	SCHZ
sub-50051	1	0.13753	0.333333	SCHZ
sub-50052	1	0.1997	2	SCHZ
sub-50054	1	0.120237	0.166667	SCHZ
sub-50055	1	0.121825	0.333333	SCHZ
sub-50056	1	0.145691	1.83333	SCHZ
sub-50058	1	0.139671	1.66667	SCHZ
sub-50059	1	0.169253	0.666667	SCHZ
sub-50060	1	0.189545	1.16667	SCHZ
sub-50061	1	0.137028	0.166667	SCHZ
sub-50064	1	0.144145	0	SCHZ
sub-50066	1	0.140026	0.5	SCHZ
sub-50067	1	0.102914	0.333333	SCHZ
sub-50069	1	0.19284	2.5	SCHZ
sub-50075	1	0.133916	0	SCHZ
sub-50076	1	0.140487	0	SCHZ
sub-50077	1	0.136462	1.16667	SCHZ
sub-50080	1	0.121327	1.33333	SCHZ
sub-50081	1	0.13489	0.833333	SCHZ
sub-50083	1	0.117947	0.333333	SCHZ
sub-50085	1	0.12227	0.333333	SCHZ
sub-10171	0	0.126356		HC
sub-10206	0	0.163541		HC
sub-10217	0	0.110626		HC
sub-10227	0	0.138804		HC
sub-10228	0	0.140999		HC
sub-10271	0	0.153366		HC
sub-10273	0	0.136428		HC
sub-10290	0	0.139482		HC
sub-10321	0	0.123595		HC
sub-10325	0	0.0984697		HC
sub-10329	0	0.106081		HC
sub-10339	0	0.153937		HC
sub-10340	0	0.124706		HC
sub-10345	0	0.126474		HC
sub-10347	0	0.102519		HC
sub-10356	0	0.159974		HC
sub-10365	0	0.119206		HC
sub-10376	0	0.145419		HC
sub-10377	0	0.13831		HC
sub-10388	0	0.178202		HC
sub-10429	0	0.130154		HC
sub-10438	0	0.153343		HC
sub-10440	0	0.106694		HC
sub-10448	0	0.137488		HC
sub-10455	0	0.132486		HC
sub-10460	0	0.11663		HC
sub-10471	0	0.205182		HC
sub-10478	0	0.109173		HC
sub-10487	0	0.153971		HC
sub-10492	0	0.218696		HC
sub-10506	0	0.191033		HC
sub-10517	0	0.155025		HC
sub-10523	0	0.174302		HC
sub-10524	0	0.126398		HC
sub-10525	0	0.0971292		HC
sub-10527	0	0.109644		HC
sub-10530	0	0.136867		HC
sub-10557	0	0.148993		HC
sub-10565	0	0.123463		HC
sub-10570	0	0.149895		HC
sub-10575	0	0.143592		HC
sub-10624	0	0.137764		HC
sub-10629	0	0.160789		HC
sub-10631	0	0.114531		HC
sub-10638	0	0.138868		HC
sub-10674	0	0.123533		HC
sub-10678	0	0.115446		HC
sub-10680	0	0.114089		HC
sub-10686	0	0.109422		HC
sub-10692	0	0.129119		HC
sub-10696	0	0.11043		HC
sub-10697	0	0.134999		HC
sub-10704	0	0.138971		HC
sub-10707	0	0.12115		HC
sub-10708	0	0.127514		HC
sub-10719	0	0.0981899		HC
sub-10724	0	0.147937		HC
sub-10746	0	0.133613		HC
sub-10762	0	0.129083		HC
sub-10779	0	0.139189		HC
sub-10785	0	0.14704		HC
sub-10788	0	0.125638		HC
sub-10844	0	0.116377		HC
sub-10871	0	0.140781		HC
sub-10877	0	0.123587		HC
sub-10882	0	0.170365		HC
sub-10891	0	0.108962		HC
sub-10893	0	0.12981		HC
sub-10912	0	0.144389		HC
sub-10934	0	0.1342		HC
sub-10940	0	0.125924		HC
sub-10948	0	0.125855		HC
sub-10949	0	0.150667		HC
sub-10958	0	0.116158		HC
sub-10963	0	0.135477		HC
sub-10968	0	0.128093		HC
sub-10975	0	0.14916		HC
sub-10977	0	0.177064		HC
sub-10987	0	0.129035		HC
sub-10998	0	0.204395		HC
sub-11019	0	0.194636		HC
sub-11030	0	0.153893		HC
sub-11044	0	0.149982		HC
sub-11050	0	0.137922		HC
sub-11052	0	0.101786		HC
sub-11059	0	0.129086		HC
sub-11061	0	0.101569		HC
sub-11062	0	0.132856		HC
sub-11066	0	0.111495		HC
sub-11067	0	0.119026		HC
sub-11068	0	0.11111		HC
sub-11077	0	0.118635		HC
sub-11082	0	0.0960555		HC
sub-11088	0	0.129222		HC
sub-11090	0	0.112296		HC
sub-11097	0	0.168332		HC
sub-11098	0	0.119896		HC
sub-11104	0	0.120447		HC
sub-11105	0	0.115464		HC
sub-11106	0	0.105198		HC
sub-11108	0	0.114431		HC
sub-11112	0	0.145951		HC
sub-11122	0	0.138855		HC
sub-11128	0	0.108381		HC
sub-11131	0	0.103553		HC
sub-11142	0	0.132979		HC
sub-11143	0	0.170675		HC
sub-11149	0	0.139157		HC
sub-11156	0	0.113077		HC

## Sheet: AUCs
Iteration	AE	PCA	Z
1	0.588636	0.539256	0.419
2	0.613636	0.415289	0.333
3	0.666667	0.429752	0.457
4	0.795455	0.464876	0.368
5	0.7	0.373967	0.353
6	0.796537	0.454545	0.49
7	0.599567	0.504132	0.459
8	0.617769	0.570248	0.628
9	0.61157	0.446281	0.353
10	0.722727	0.334711	0.512
11	0.697727	0.559917	0.45
12	0.658009	0.495868	0.506
13	0.597403	0.485537	0.479
14	0.638528	0.506198	0.531
15	0.69697	0.57438	0.475
16	0.603896	0.442149	0.486
17	0.517316	0.458678	0.61
18	0.668831	0.260331	0.326
19	0.760331	0.47314	0.426
20	0.545455	0.301653	0.585
21	0.551948	0.590909	0.432
22	0.564935	0.444215	0.428
23	0.534091	0.572314	0.537
24	0.52686	0.572314	0.473
25	0.625541	0.510331	0.432
26	0.621212	0.39876	0.562
27	0.652893	0.580579	0.564
28	0.623377	0.479339	0.525
29	0.746753	0.407025	0.434
30	0.702273	0.487603	0.548
31	0.701299	0.31405	0.574
32	0.469697	0.570248	0.55
33	0.67316	0.456612	0.543
34	0.636364	0.47314	0.525
35	0.58658	0.365702	0.411
36	0.612554	0.456612	0.448
37	0.593074	0.365702	0.502
38	0.661157	0.640496	0.539
39	0.588843	0.452479	0.556
40	0.64876	0.456612	0.512
41	0.611364	0.390496	0.457
42	0.616883	0.460744	0.523
43	0.631818	0.518595	0.537
44	0.627273	0.460744	0.448
45	0.735931	0.555785	0.436
46	0.666667	0.508264	0.36
47	0.593074	0.334711	0.483
48	0.712121	0.576446	0.326
49	0.787879	0.570248	0.368
50	0.627706	0.539256	0.399
51	0.611364	0.539256	0.428
52	0.699134	0.415289	0.409
53	0.720779	0.429752	0.552
54	0.699134	0.464876	0.523
55	0.735537	0.373967	0.326
56	0.625	0.454545	0.475
57	0.615909	0.504132	0.401
58	0.581818	0.570248	0.568
59	0.623967	0.446281	0.614
60	0.522727	0.334711	0.496
61	0.601732	0.559917	0.556
62	0.606061	0.495868	0.372
63	0.584416	0.485537	0.486
64	0.601732	0.506198	0.442
65	0.705628	0.57438	0.378
66	0.514463	0.442149	0.477
67	0.640693	0.458678	0.506
68	0.711364	0.260331	0.531
69	0.652273	0.47314	0.378
70	0.622727	0.301653	0.45
71	0.621901	0.590909	0.434
72	0.765909	0.444215	0.355
73	0.627706	0.572314	0.335
74	0.613636	0.572314	0.465
75	0.61039	0.510331	0.424
76	0.69697	0.39876	0.636
77	0.642562	0.580579	0.574
78	0.545455	0.479339	0.403
79	0.612554	0.407025	0.384
80	0.647186	0.487603	0.452
81	0.528926	0.31405	0.502
82	0.595238	0.570248	0.471
83	0.692641	0.456612	0.45
84	0.709957	0.47314	0.44
85	0.679752	0.365702	0.409
86	0.721074	0.456612	0.483
87	0.690909	0.365702	0.622
88	0.485537	0.640496	0.471
89	0.486364	0.452479	0.409
90	0.603896	0.456612	0.486
91	0.642857	0.390496	0.403
92	0.528139	0.460744	0.405
93	0.524793	0.518595	0.432
94	0.745868	0.460744	0.57
95	0.647186	0.555785	0.386
96	0.720779	0.508264	0.426
97	0.654545	0.334711	0.463
98	0.582251	0.576446	0.479
99	0.534091	0.570248	0.376
100	0.654959	0.539256	0.36

## Sheet: Acronyms
SCHZ = schizophrenia subject
HC = Healthy Control
